# Supplementary material for: Inhibition of long noncoding RNA cancer susceptibility candidate 7 attenuates hepatocellular carcinoma development by targeting microRNA-30a-5p
Source: Bioengineered. 2022 Apr 29;13(4):11296–308. doi: 10.1080/21655979.2022.2068289 (PMC9208517; doi:10.1080/21655979.2022.2068289)
Supplement: Supplemental Material [file KBIE_A_2068289_SM0924.zip]

Archive with 3 entries (2 files):
- supplementary/
- supplementary/Supplementary.tiff
- supplementary/_.jpg
